# Supplementary material for: Effects of Washing Conditions on PAH Removal Effectiveness in Firefighter Protective Clothing Materials
Source: Materials (Basel). 2025 Aug 30;18(17):4073. doi: 10.3390/ma18174073 (PMC12429547; doi:10.3390/ma18174073)
Supplement: Supplementary file 1 [file materials-18-04073-s001.zip]

Archive with 1 entries (1 files):
- materials-3824784-supplementary.pdf
